# Supplementary material for: Predicting the Landscape Epidemiology of Foot-and-Mouth Disease in Endemic Regions: An Interpretable Machine Learning Approach
Source: Viruses. 2025 Oct 17;17(10):1383. doi: 10.3390/v17101383 (PMC12567987; doi:10.3390/v17101383)
Supplement: Supplementary file 1 [file viruses-17-01383-s001.zip]

Archive with 1 entries (1 files):
- viruses-3908777-supplementary.pdf
